# Supplementary material for: Modified hTERT treatment ameliorates pressure overload-induced heart failure
Source: eBioMedicine. 2026 Mar 9;126:106203. doi: 10.1016/j.ebiom.2026.106203 (PMC12993239; doi:10.1016/j.ebiom.2026.106203)
Supplement: Supplementary Excel [file mmc7.xlsx]

## Sheet: Sheet1
DNA copy (Copies/μL)
Tissue	Sample	Sham	Sample	TAC+Vector	Sample	TAC+JV101
Heart	HS1	6071.98	HT1	525.588	HJ1	14290.9
	HS2	2245.58	HT2	184.999	HJ2	31092.3
	HS3	2546.86	HT3	236.302	HJ3	17553.6
	HS4	3217.63	HT4	564.099	HJ4	12567.2
	HS5	3625.47	HT5	333.66	HJ5	20424.1
	HS6	401.6	HT6	177.013	HJ6	12262.4
Liver	LiS1	22.7577	LiT1	48.1549	LiJ1	804974
	LiS2	16.1208	LiT2	35.1505	LiJ2	613030
	LiS3	7.14718	LiT3	32.3048	LiJ3	1662678
	LiS4	12.5082	LiT4	5.49273	LiJ4	912405
	LiS5	3.83737	LiT5	2.92552	LiJ5	724852
	LiS6	52.9553	LiT6	3.18753	LiJ6	719316
Lung	LuS1	1884.73	LuT1	30.7938	LuJ1	83.5089
	LuS2	52.5423	LuT2	5043.32	LuJ2	241.021
	LuS3	3804.02	LuT3	240.347	LuJ3	138.823
	LuS4	32.3062	LuT4	8391.31	LuJ4	844.097
	LuS5	27714	LuT5	283.731	LuJ5	15455.9
	LuS6	207.757	LuT6	293.72	LuJ6	25211.4
Brain	BS1	101.83	BT1	706.598	BJ1	1651.23
	BS2	148.599	BT2	25.8471	BJ2	3107.39
	BS3	325.398	BT3	62.7696	BJ3	7485.23
	BS4	81.3823	BT4	9.8266	BJ4	7412.99
	BS5	66.203	BT5	318.194	BJ5	4015.45
	BS6	178.963	BT6	87.874	BJ6	2729.83
Muscle	MS1	213.787	MT1	34.9028	MJ1	8266.23
	MS2	70.7045	MT2	45.4355	MJ2	48314.8
	MS3	64.288	MT3	45.7555	MJ3	34083.6
	MS4	67.5818	MT4	115.79	MJ4	4582.43
	MS5	65.1415	MT5	27.5236	MJ5	11833.5
	MS6	71.3349	MT6	29.9957	MJ6	7024.24
Kidney	KS1	15.8447	KT1	310.528	KJ1	25000.3
	KS2	220.348	KT2	200.558	KJ2	18795.5
	KS3	22.4263	KT3	43.0207	KJ3	3471.62
	KS4	179.231	KT4	32.717	KJ4	36773.4
	KS5	81.4479	KT5	172.614	KJ5	15429.6
	KS6	6.04813	KT6	26.1826	KJ6	26458.2
Spleen	SS1	32.176	ST1	86.4333	SJ1	64362.6
	SS2	85.8922	ST2	12.3859	SJ2	98731.7
	SS3	41.5965	ST3	7.98482	SJ3	30747.1
	SS4	56.6733	ST4	64.2151	SJ4	42689.4
	SS5	998.101	ST5	25.2867	SJ5	12683
	SS6	62.5618	ST6	91.6152	SJ6	22101.2
